# Supplementary material for: Evaluation of Anticancer Activity of Nucleoside–Nitric Oxide Photo-Donor Hybrids
Source: Molecules. 2024 Jul 18;29(14):3383. doi: 10.3390/molecules29143383 (PMC11279448; doi:10.3390/molecules29143383)
Supplement: Supplementary file 1 [file molecules-29-03383-s001.zip]

Archive with 1 entries (1 files):
- molecules-3077685-supplementary.pdf
